# Supplementary material for: An Updated Review on Essential Oils from Lauraceae Plants: Chemical Composition and Genetic Characteristics of Biosynthesis
Source: Int J Mol Sci. 2025 Jun 13;26(12):5690. doi: 10.3390/ijms26125690 (PMC12192576; doi:10.3390/ijms26125690)
Supplement: Supplementary file 1 [file ijms-26-05690-s001.zip]

Archive with 1 entries (1 files):
- ijms-3669053-supplementary.pdf
